# Supplementary material for: Effects of combined abiotic stresses on nutrient content of European wheat and implications for nutritional security under climate change
Source: Sci Rep. 2022 Apr 5;12:5700. doi: 10.1038/s41598-022-09538-6 (PMC8983673; doi:10.1038/s41598-022-09538-6)
Supplement: Supplementary file 2 — Supplementary Tables. [file 41598_2022_9538_MOESM2_ESM.xlsx]

## Sheet: Description
Column name	Unit	Explanation
Variety	N/A	KWS Bittern, Lantvete and Lennox a three European spring wheat varieties
Treatment	N/A	Control temperature: 12 -19 C (day-night); High temperature: 17 – 24 C (day-night) Control CO2: 400 ppm; High CO2: 700 ppm; No ozone enrichment: 5.9 -7.2 ppb; Chronic O3 exposure: 80–100 ppb; Episodic O3 exposure: 80–100 ppb at ZS31-ZS69 growth stage ; Drought observed during episodic ozone exposure
Mean	Moisture (%); N, C, Protein (g/100g dry weight); Gluten (% of protein content); Fe, K, Mg, Mn, P and Zn (mg/100g dry weight)	Arithmetic mean of replicates
SEM	N/A	Standard Error of mean of replicates
% Change	Percent	The percentage of change in the content of a nutrient between a treatment and the control (A)
p value	N/A	One-way ANOVA with Welch F tests, Dunnett's test with treatment A as control, test if > to control.
Test	N/A	NS=Non-significant, *p<0.05, **p<0.01, ***<0.001

## Sheet: Raw data
Variety	Treatment	Moisture	N	C	Fe	K	Mg	Mn	P	Zn	Protein	Gluten
KWS Bittern	A	10.7658	1.657	41.05	1.96933	536.974	121.66	6.49741	474.037	3.51265	10.2788	19.1142
KWS Bittern	A	10.7658	1.683	41.01	2.11986	522.229	114.518	5.86378	457.538	3.58333	10.8713	21.506
KWS Bittern	A	10.7658	1.664	40.42	2.0897	555.265	114.746	5.79973	472.933	3.35861	10.9701	21.3147
KWS Bittern	A	10.7658	1.719	40.75	2.10341	533.339	115.111	6.3584	451.228	3.49334	11.0688	21.506
KWS Bittern	A	10.7658	1.824	40.8	2.23306	591.49	121.598	6.29628	493.046	3.54065	11.4639	22.1757
KWS Bittern	A.EpO3	10.7083	1.822	40.99	2.27001	528.176	129.013	7.29602	511.203	3.7825	12.1552	23.9934
KWS Bittern	A.EpO3	10.7083	1.796	40.66	2.40359	540.962	124.68	6.63278	484.177	3.74713	12.1552	24.0891
KWS Bittern	A.EpO3	10.7083	1.71	40.71	2.28638	544.452	128.31	6.42923	507.037	3.50699	12.254	24.0891
KWS Bittern	A.EpO3	10.7083	1.786	40.71	2.24012	555.039	129.026	6.99858	496.414	3.67732	12.1881	24.0572
KWS Bittern	A.O3	8.91044	2.342	41.6	3.04481	549.772	144.597	6.94901	563.172	4.9633	14.8217	31.647
KWS Bittern	A.O3	8.91044	2.354	41.44	3.29466	579.854	156.957	7.25042	602.282	5.15459	14.9205	31.4557
KWS Bittern	A.O3	8.91044	2.371	41.5	3.08958	555.808	139.289	6.98909	556.771	5.05757	14.9205	31.8383
KWS Bittern	C.EpO3	11.0409	1.924	40.77	2.37847	477.645	116.363	5.58454	480.655	3.96287	11.3651	22.367
KWS Bittern	C.EpO3	11.0409	1.943	40.97	2.5337	502.361	126.764	6.06273	507.837	4.13247	11.7602	23.1324
KWS Bittern	C.EpO3	11.0409	1.827	40.91	2.42344	511.505	128.142	6.13655	503.785	4.08899	11.9577	23.0367
KWS Bittern	CT	11.2836	2.189	40.55	2.64842	545.542	146.046	5.681	521.577	3.79185	14.2292	30.5946
KWS Bittern	CT	11.2836	2.202	40.67	2.99528	556.913	152.529	6.35165	556.529	4.20556	14.4267	30.6903
KWS Bittern	CT	11.2836	2.235	40.72	2.71095	548.066	146.806	6.0032	515.47	3.93411	14.6242	31.2643
KWS Bittern	CT.EpO3	11.9308	2.161	40.55	3.44997	489.638	144.708	6.10355	535.505	4.85102	14.0316	30.4033
KWS Bittern	CT.EpO3	11.9308	2.216	40.54	3.06025	486.291	144.025	6.06396	518.41	4.74592	14.0316	31.4557
KWS Bittern	CT.EpO3	11.9308	2.166	40.51	2.99613	466.867	138.148	5.9128	506.364	4.5195	14.2292	31.1687
KWS Bittern	CT.O3	11.4993	2.432	40.77	3.7466	513.059	152.095	5.6924	563.823	5.28909	15.7106	34.9955
KWS Bittern	CT.O3	11.4993	2.41	40.67	3.56017	503.861	142.836	5.54205	517.503	5.01218	15.8093	34.8998
KWS Bittern	CT.O3	11.4993	2.462	40.54	3.73048	490.236	151.071	5.70624	551.146	5.14176	15.9081	35.7608
KWS Bittern	T.EpO3	13.3331	2.354	40.27	3.26843	535.119	148.843	6.30144	534.991	4.77224	15.0192	32.221
KWS Bittern	T.EpO3	13.3331	2.432	40.41	3.39856	556.399	157.202	6.13173	551.514	4.87738	15.118	32.0297
KWS Bittern	T.EpO3	13.3331	2.413	40.35	3.09669	499.82	140.924	5.77155	506.02	4.51344	15.2168	32.9864
KWS Bittern	WLA.O3	9.41383	2.238	41.44	3.1829	504.083	134.247	7.51429	502.798	5.12071	14.3279	30.499
KWS Bittern	WLA.O3	9.41383	2.222	41.38	3.21844	510.01	137.863	7.87838	514.23	5.25118	14.3279	29.7336
KWS Bittern	WLA.O3	9.41383	2.253	41.34	3.20649	517.652	134.714	7.61531	511.314	5.1592	14.4267	30.4033
KWS Bittern	WLCT.O3	11.6072	2.393	40.6	3.58752	521.355	150.303	6.23343	554.735	4.93455	15.2168	34.0388
KWS Bittern	WLCT.O3	11.6072	2.316	40.52	3.58323	548.381	150.759	6.02211	560.944	4.88054	15.3155	33.6561
KWS Bittern	WLCT.O3	11.6072	2.435	40.52	3.38668	514.405	148.424	6.11386	531.901	4.86355	15.3155	33.4647
Lantvete	A	9.7734	1.78	41.19	2.15786	473.903	131.01	6.86108	497.813	3.3636	10.7726	20.645
Lantvete	A	9.7734	1.776	41.23	2.24407	486.775	123.831	6.9089	485.054	3.37669	10.7726	20.7406
Lantvete	A	9.7734	1.759	41.13	2.16716	476.805	131.104	6.96504	494.629	3.3615	10.7726	20.645
Lantvete	A.EpO3	10.8521	1.97	40.92	2.47442	481.111	132.947	6.75655	526.185	3.69207	14.4267	30.499
Lantvete	A.EpO3	10.8521	1.891	40.91	2.71675	570.844	157.587	8.75655	593.944	4.03945	14.4267	30.6903
Lantvete	A.EpO3	10.8521	1.9	40.42	2.29421	452.228	127.007	6.66299	502.043	3.46761	14.5254	30.8817
Lantvete	A.O3	9.12618	2.466	41.46	3.49074	495.273	175.222	9.64254	624.92	5.40374	15.4143	33.6561
Lantvete	A.O3	9.12618	2.428	41.61	3.82087	531.991	190.124	10.8716	694.353	5.85841	15.513	34.1344
Lantvete	A.O3	9.12618	2.473	41.41	3.29238	464.088	155.014	8.77642	584.99	5.19942	15.7106	34.6128
Lantvete	C.EpO3	9.73744	2.284	40.99	2.61032	429.502	125.233	6.28364	495.762	4.35148	11.9577	23.8021
Lantvete	C.EpO3	9.73744	2.296	41.17	2.89052	450.818	137.316	6.77958	526.993	4.76803	12.0564	24.0891
Lantvete	C.EpO3	9.73744	2.291	41.12	2.89765	470.249	136.097	7.12572	538.25	4.65534	12.0564	23.6107
Lantvete	CT	11.6791	2.642	40.78	2.82206	425.415	142.22	5.97901	532.296	4.13343	16.5994	37.1002
Lantvete	CT	11.6791	2.62	40.72	3.13823	480.28	157.693	6.73343	566.336	4.5123	16.6982	37.4829
Lantvete	CT	11.6791	2.617	40.65	3.33314	478.192	160.612	6.98393	591.909	4.79365	16.7969	37.4829
Lantvete	CT.EpO3	12.1106	2.434	40.72	3.28964	451.072	149.578	7.6725	580.671	4.87775	15.0192	32.1254
Lantvete	CT.EpO3	12.1106	2.431	40.63	3.52907	493.691	163.02	7.64674	622.516	5.18933	15.118	32.9864
Lantvete	CT.EpO3	12.1106	2.395	40.65	3.30638	465.499	152.89	7.49051	585.998	4.66248	15.118	32.7951
Lantvete	CT.O3	11.4274	2.543	40.83	3.42462	391.42	142.859	6.10584	534.501	4.86996	16.3031	36.4305
Lantvete	CT.O3	11.4274	2.569	40.48	4.05796	454.254	173.706	7.63394	629.379	6.18685	16.3031	36.2392
Lantvete	CT.O3	11.4274	2.589	40.58	4.0746	452.256	171.39	7.60473	626.3	6.21207	16.5006	36.6219
Lantvete	T.EpO3	12.3623	2.343	40.32	3.26654	497.401	156.581	7.27119	572.853	4.45278	14.5254	30.499
Lantvete	T.EpO3	12.3623	2.293	40.38	3.55254	573.355	179.471	7.87056	644.894	4.71614	14.5254	30.786
Lantvete	T.EpO3	12.3623	2.316	40.43	3.17749	483.122	147.531	6.98778	568.844	4.43672	14.723	31.2643
Lennox	A	10.0754	1.672	40.99	2.05708	503.377	95.9416	5.67792	425.702	3.47939	10.18	19.1142
Lennox	A	10.0754	1.777	40.92	2.14192	546.164	103.919	5.56305	460.875	3.72208	10.2788	19.4013
Lennox	A	10.0754	1.818	40.94	2.19095	533.404	96.3684	5.58587	438.419	3.62005	10.2788	19.2099
Lennox	A	10.0754	1.678	40.95	2.1675	522.941	101.455	6.0176	456.345	3.82964	10.9701	21.4103
Lennox	A	10.0754	1.637	40.97	2.18496	513.997	99.2093	6.0394	439.129	3.73027	11.1676	21.793
Lennox	A.EpO3	9.7734	1.769	41.09	2.85485	551.825	131.719	8.2072	521.315	4.83775	12.4515	25.1414
Lennox	A.EpO3	9.7734	1.775	41.15	2.09251	470.226	109.754	5.67433	438.72	3.5757	12.5502	25.3328
Lennox	A.EpO3	9.7734	1.959	41.19	2.79552	531.78	121.938	6.87968	517.928	4.80852	12.649	25.7155
Lennox	A.EpO3	9.7734	1.923	41.1	2.52848	523.084	118.561	7.2926	493.456	4.27443	12.5502	25.3966
Lennox	A.O3	9.12618	2.152	41.36	3.04011	536.647	126.664	7.63984	546.001	5.327	13.7354	29.2553
Lennox	A.O3	9.12618	2.225	41.4	2.91308	495.905	117.748	6.95471	513.218	5.05515	13.7354	28.9683
Lennox	A.O3	9.12618	2.186	41.39	2.6785	468.935	112.655	6.31693	476.243	4.6327	13.9329	29.9249
Lennox	C.EpO3	9.31495	2.002	41.07	2.49149	488.157	107.487	6.72006	465.835	4.43253	11.2664	22.08
Lennox	C.EpO3	9.31495	2.02	41.15	2.61519	500.461	122.3	7.37624	493.054	4.69316	11.6614	22.5584
Lennox	C.EpO3	9.31495	2.027	40.99	2.58146	486.937	112.899	7.01514	466.769	4.40857	11.9577	23.0367
Lennox	CT	12.0387	2.249	40.52	3.09727	489.655	151.047	6.58717	529.807	5.40186	14.0316	31.5513
Lennox	CT	12.0387	2.268	40.57	2.8644	467.97	141.011	5.9772	505.504	4.9046	14.0316	32.6994
Lennox	CT	12.0387	2.202	40.66	3.07444	493.872	154.511	6.60489	539.986	5.22387	14.2292	31.7427
Lennox	CT.EpO3	12.578	2.559	40.31	3.20391	398.393	133.601	5.99731	479.156	5.76591	16.1056	39.5876
Lennox	CT.EpO3	12.578	2.592	40.28	3.41489	403.803	145.277	6.52519	523.828	6.40469	16.1056	39.3006
Lennox	CT.EpO3	12.578	2.498	40.45	3.43291	429.427	150.37	6.73853	534.527	6.08502	16.6982	40.927
Lennox	CT.O3	11.3915	2.33	40.74	3.31962	554.783	157.055	7.27447	561.48	5.52483	15.0192	32.9864
Lennox	CT.O3	11.3915	2.357	40.65	3.21096	509.145	141.864	6.82688	525.551	5.20076	15.0192	33.1777
Lennox	CT.O3	11.3915	2.37	40.59	3.24125	512.699	145.502	6.90175	526.21	5.3368	15.118	33.4647
Lennox	T.EpO3	9.16214	2.294	41	3.26679	527.458	158.43	7.49507	568.265	5.38682	14.2292	31.4557
Lennox	T.EpO3	9.16214	2.259	41.06	3.16995	537.138	156.032	7.47138	555.991	5.23483	14.3279	31.647
Lennox	T.EpO3	9.16214	2.327	41.13	3.04852	511.086	139.933	7.08972	520.558	4.95576	14.4267	31.934

## Sheet: Results
Variety	Treatment description	Treatment	Mean N	SEM N	% Change N	p value	Test	Mean C	SEM C	% Change C	p value	Test	Mean Fe	SEM Fe	% Change Fe	p value	Test	Mean K	SEM K	% Change K	p value	Test	Mean Mg	SEM Mg	% Change Mg	p value	Test	Mean Mn	SEM Mn	% Change Mn	p value	Test	Mean P	SEM P	% Change P	p value	Test	Mean Zn	SEM Zn	% Change Zn	p value	Test	Mean Protein	SEM Protein	% Change Protein	p value	Test	Mean Gluten	SEM Gluten
KWS Bittern	Ambient CO2, lower temperature settings and no O3 addition	A	1.89343	0.0338961				45.1991	0.12466				2.32948	0.464978				606.841	134.404				130.179	18.5807				6.82663	1.54532				520.329	80.7672				3.87427	0.420075				12.1073	0.21212				23.3974	0.579451
KWS Bittern	Ambient CO2, lower temperature settings and episodic O3 addition	A.EpO3	1.96895	0.0266372	3.98832	0.211	NS	45.133	0.0831388	-0.146239	0.99	NS	2.54632	0.396611	9.30813	0.228	NS	600.213	61.3151	-1.0922	0.998	NS	141.438	11.5056	8.6486	0.063	NS	7.57151	2.13138	10.9113	0.012	*	553.218	66.8797	6.3207	0.155	NS	4.07238	0.67752	5.11344	0.319	NS	13.4933	0.0257706	11.4469	0	***	26.6333	0.0249643
KWS Bittern	Ambient CO2, lower temperature settings and chronic O3 addition	A.O3	2.56557	0.00916258	35.4983	0	***	45.2124	0.0508249	0.0293369	1	NS	3.42307	0.83768	46.9455	0	***	611.871	100.066	0.828913	1	NS	160.041	57.0026	22.9391	0	***	7.69217	1.02919	12.6788	0.007	**	625.228	154.913	20.16	0	***	5.50922	0.601407	42.2001	0	***	16.2141	0.0358533	33.9196	0	***	34.4669	0.120314
KWS Bittern	High CO2, lower temperature settings and episodic O3 addition	C.EpO3	2.10756	0.0398872	11.3088	0	***	45.3972	0.0657969	0.438319	0.459	NS	2.71518	0.512037	16.557	0.015	*	552.062	112.298	-9.02692	0.012	*	137.42	41.2851	5.56218	0.467	NS	6.58244	1.92119	-3.57707	0.841	NS	552.346	94.0108	6.15311	0.241	NS	4.50987	0.564741	16.4054	0	***	12.9855	0.193429	7.25291	0.000675483	**	25.3677	0.267347
KWS Bittern	High CO2, higher temperature settings, and no O3 addition	CT	2.45788	0.0152359	29.8111	0	***	45.2331	0.0561342	0.0751604	1	NS	3.09912	1.18777	33.0388	0	***	612.253	38.3669	0.89183	1	NS	165.212	22.7683	26.9112	0	***	6.69032	2.155	-1.99682	0.99	NS	591.13	142.338	13.6068	0.001	**	4.42594	1.35047	14.2392	0.001	**	16.0545	0.126906	32.6016	0	***	34.3307	0.232713
KWS Bittern	High CO2, higher temperature settings and episodic O3 addition	CT.EpO3	2.44121	0.0196544	28.9306	0	***	45.3693	0.0134524	0.376535	0.614	NS	3.54685	1.58726	52.2589	0	***	538.311	79.4558	-11.2929	0.002	**	159.271	23.3075	22.3473	0	***	6.74581	0.650535	-1.18392	1	NS	582.144	94.6318	11.88	0.004	**	5.26688	1.09483	35.9449	0	***	15.7794	0.0736952	30.3294	0	***	34.7089	0.351552
KWS Bittern	High CO2, higher temperature settings and chronic O3 addition	CT.O3	2.71464	0.0168032	43.3713	0	***	45.3356	0.0742399	0.302063	0.801	NS	4.10215	0.664978	76.0969	0	***	560.156	73.9213	-7.69306	0.037	*	165.763	32.6772	27.3342	0	***	6.29625	0.586231	-7.7693	0.153	NS	606.732	154.1	16.6053	0	***	5.73963	0.891899	48.1471	0	***	17.6273	0.0635759	45.5917	0	***	39.2686	0.3038
KWS Bittern	Ambient CO2, higher temperature and episodic O3 addition	T.EpO3	2.71962	0.0266138	43.6344	0	***	45.7224	0.0459586	1.15768	0.002	**	3.68849	0.990738	58.3395	0	***	601.171	186.991	-0.934375	0.999	NS	168.855	53.2643	29.7092	0	***	6.87733	1.77054	0.742608	1	NS	601.62	150.686	15.6228	0	***	5.35048	1.22553	38.1027	0	***	17.1337	0.0646215	41.515	0	***	36.7339	0.331246
KWSBittern	Ambient CO2, lower temperature settings, chronic O3 addition, water-limited	WLA.O3	2.44832	0.00979306	29.3059	4.44164e-06	***	45.2827	0.0317949	0.185058	0.807195	NS	3.5041	0.0114221	50.4238	0	***	558.647	4.2971	-7.94177	0.044248	NS	148.374	1.24241	13.9766	0.000102401	***	8.3913	0.118734	22.9201	9.23807e-05	***	557.406	3.75245	7.12561	0.022238	*	5.66439	0.0423453	46.2052	4.22527e-07	***	15.7127	0.036019	29.7787	4.22527e-07	***	33.0561	0.263429
KWS Bittern	High CO2, higher tempeature settings, chronic O3 addition, water-limited	WLCT.O3	2.65774	0.0388885	40.3663	4.16128e-07	***	45.253	0.0297619	0.119253	0.912887	NS	3.92762	0.0739312	68.6047	0	***	589.339	11.5659	-2.88412	0.538667	NS	167.219	0.797565	28.4531	5.30732e-07	***	6.83386	0.0682801	0.105872	0.999086	NS	612.939	9.85474	17.7983	7.79652e-05	***	5.4608	0.0238889	40.9504	1.11951e-07	***	17.0565	0.0367411	40.8772	1.11951e-07	***	37.6338	0.188333
KWSBittern	Ambient CO2, lower temperature settings, chronic O3 addition, water-limited	WLA.O3 vs A.O3	2.44832	0.00979306	-4.57014	0.0145418	*	45.2827	0.0317949	0.155675	0.646253	NS	3.5041	0.0114221	2.36709	0.720211	NS	558.647	4.2971	-8.69858	0.00672533	**	148.374	1.24241	-7.29016	0.094607	NS	8.3913	0.118734	9.08893	0.00156522	*	557.406	3.75245	-10.8475	0.0106963	*	5.66439	0.0423453	2.81652	0.223398	NS	15.7127	0.036019	-3.09213	0.000121858	**	33.0561	0.263429
KWS Bittern	High CO2, higher tempeature settings, chronic O3 addition, water-limited	WLCT.O3 vs CT.O3	2.65774	0.0388885	-2.09595	0.239031	NS	45.253	0.0297619	-0.182259	0.539859	NS	3.92762	0.0739312	-4.25461	0.213416	NS	589.339	11.5659	5.20973	0.108853	NS	167.219	0.797565	0.878714	0.979582	NS	6.83386	0.0682801	8.53855	0.00766067	**	612.939	9.85474	1.02307	0.967394	NS	5.4608	0.0238889	-4.85785	0.0254309	*	17.0565	0.0367411	-3.23818	0.000121858	**	37.6338	0.188333
Lantvete	Ambient CO2, lower temperature settings and no O3 addition	A	1.94482	0.00706692				45.2083	0.0318994				2.40371	0.299877				525.991	42.791				141.222	26.4431				7.58718	0.329811				540.632	42.0884				3.69636	0.0521693				11.8254	0				22.6977	0.0350067
Lantvete	Ambient CO2, lower temperature settings and episodic O3 addition	A.EpO3	2.12873	0.0276785	9.45646	1.34641e-06	***	45.1722	0.182934	-0.0798846	0.999793	NS	2.7659	1.357	15.0679	0.366891	NS	555.806	395.874	5.66836	0.897693	NS	154.285	103.777	9.25003	0.786873	NS	8.19422	7.56895	8.00087	0.873005	NS	599.404	304.926	10.8709	0.42205	NS	4.13816	1.84394	11.9522	0.62836	NS	16.0288	0.0364925	35.5452	3.0651e-08	***	34.0209	0.122459
Lantvete	Ambient CO2, lower temperature settings and chronic O3 addition	A.O3	2.67978	0.015256	37.7905	3.0651e-08	***	45.2801	0.0655767	0.158697	0.986867	NS	3.85725	1.68201	60.4707	1.50105e-05	***	542.485	214.144	3.13579	0.994563	NS	189.283	111.024	34.0325	0.004852	**	10.6546	6.63314	40.4284	0.00105905	**	692.683	348.667	28.1247	0.00293341	**	5.98796	2.12528	61.9961	1.81955e-05	***	16.9647	0.0950469	43.4599	3.0651e-08	***	37.2496	0.30138
Lantvete	High CO2, lower temperature settings and episodic O3 addition	C.EpO3	2.51335	0.00381898	29.2333	3.06511e-08	***	45.0948	0.0588686	-0.251219	0.886861	NS	3.0721	1.03823	27.8066	0.0250229	*	494.027	129.128	-6.07703	0.866104	NS	145.821	42.1475	3.25693	0.998771	NS	7.38494	2.68162	-2.66555	0.99966	NS	571.002	139.465	5.61753	0.915124	NS	5.03872	1.3651	36.3157	0.00465278	**	13.1943	0.0361256	11.5759	3.07822e-08	***	26.1548	0.152541
Lantvete	High CO2, higher temperature settings, and no O3 addition	CT	2.93307	0.0088015	50.8143	3.0651e-08	***	45.472	0.041952	0.583218	0.20131	NS	3.45961	1.66307	43.9281	0.000547893	**	515.171	200.471	-2.05718	0.999588	NS	171.437	63.7337	21.3956	0.0976488	NS	7.33224	3.37282	-3.3601	0.998536	NS	629.327	192.833	16.4058	0.105212	NS	5.00299	2.13621	35.3492	0.00581063	**	18.6484	0.0636784	57.6974	3.0651e-08	***	41.7181	0.142458
Lantvete	High CO2, higher temperature settings and episodic O3 addition	CT.EpO3	2.71308	0.0140474	39.5028	3.0651e-08	***	45.5916	0.0305888	0.847835	0.0328844	*	3.78377	0.865165	57.4137	2.8131e-05	***	527.018	140.309	0.195132	1	NS	173.954	45.3298	23.1779	0.0654241	NS	8.52405	0.637427	12.348	0.543848	NS	668.622	147.433	23.6741	0.0118107	*	5.50447	1.71456	48.9159	0.000273329	**	16.912	0.0369068	43.0139	3.0651e-08	***	36.588	0.292643
Lantvete	High CO2, higher temperature settings and chronic O3 addition	CT.O3	2.86034	0.0148384	47.075	3.0651e-08	***	45.273	0.115977	0.142916	0.992628	NS	4.29262	2.38385	78.5833	5.33584e-07	***	482.083	229.761	-8.34767	0.639856	NS	181.238	110.523	28.3361	0.0194021	*	7.92788	5.62229	4.49042	0.991911	NS	664.917	346.823	22.9888	0.0146234	*	6.41409	4.93877	73.5244	2.13086e-06	***	18.2395	0.0733638	54.24	3.0651e-08	***	40.5936	0.123094
Lantvete	Ambient CO2, higher temperature and episodic O3 addition	T.EpO3	2.60381	0.0162354	33.8844	3.0651e-08	***	45.3681	0.0357289	0.35347	0.657791	NS	3.74413	1.27121	55.7646	3.97606e-05	***	581.991	314.648	10.6465	0.406682	NS	181.121	106.794	28.2533	0.019793	*	8.28841	2.92388	9.24234	0.789328	NS	669.151	277.633	23.772	0.0114551	*	5.09587	1.0178	37.8618	0.00326247	**	16.3951	0.0739793	38.643	3.0651e-08	***	34.6635	0.250826
Lennox	Ambient CO2, lower temperature settings and no O3 addition	A	1.88933	0.0379283				45.0803	0.0133005				2.36495	0.26843				576.77	81.862				109.392	16.6628				6.3588	1.15149				488.838	70.7746				4.04669	0.653355				11.6405	0.225427				22.2195	0.641781
Lennox	Ambient CO2, lower temperature settings and episodic O3 addition	A.EpO3	2.03794	0.054175	7.86565	0.0173535	*	45.1525	0.0254992	0.160269	0.499254	NS	2.8188	1.90582	19.1908	0.0107455	*	569.975	191.087	-1.17803	0.999062	NS	132.269	49.8217	20.9137	0.0038183	**	7.6989	5.76886	21.0747	0.0174411	*	541.023	209.473	10.6753	0.0704335	*	4.8016	3.24878	18.655	0.0255846	*	13.7768	0.0442591	18.3523	3.00669e-08	***	27.8787	0.130983
Lennox	Ambient CO2, lower temperature settings and chronic O3 addition	A.O3	2.38732	0.0230144	26.3575	3.19127e-08	***	45.1601	0.0131153	0.176922	0.485442	NS	3.13981	1.15582	32.7643	0.000112803	***	546.172	214.774	-5.30503	0.453006	NS	129.885	44.6755	18.7338	0.0189821	*	7.60663	4.16831	19.6236	0.0498137	*	558.53	219.885	14.2566	0.0190365	**	5.46171	2.20426	34.9676	0.000148742	***	15.0607	0.0718487	29.3819	1.59647e-08	***	32.0643	0.309312
Lennox	High CO2, lower temperature settings and episodic O3 addition	C.EpO3	2.20415	0.0081397	16.663	1.5679e-05	***	44.8957	0.0504904	-0.409587	0.00791612	NS	2.80143	0.403582	18.4563	0.0269845	*	537.667	47.2138	-6.77952	0.218589	NS	124.869	47.3058	14.1484	0.104784	NS	7.69265	2.07417	20.9764	0.0326951	*	519.486	97.5218	6.26944	0.582066	NS	4.93166	0.996186	21.8691	0.0149484	*	12.7117	0.218897	9.20187	0.000675403	**	24.6597	0.301901
Lennox	High CO2, higher temperature settings, and no O3 addition	CT	2.50929	0.0219772	32.8136	1.6351e-08	***	45.469	0.0458918	0.862312	1.27569e-06	***	3.37465	0.830357	42.6942	3.36227e-06	***	542.079	89.9	-6.01458	0.325765	NS	166.777	45.3558	52.4585	1.04693e-07	***	7.15899	2.31181	12.5839	0.343107	NS	588.314	114.601	20.3494	0.000778806	**	5.79999	1.62978	43.3269	9.37269e-06	***	15.7946	0.0737663	35.6866	1.59459e-08	***	35.8499	0.397863
Lennox	High CO2, higher temperature settings and episodic O3 addition	CT.EpO3	2.87036	0.030997	51.9246	1.59454e-08	***	45.4215	0.0589767	0.756837	8.17391e-06	***	3.772	0.827589	59.4962	3.65442e-08	***	462.179	107.75	-19.8677	3.22145e-05	***	161.079	55.8774	47.2504	4.64652e-07	***	7.22789	2.48009	13.6675	0.265355	NS	576.967	190.902	18.0281	0.00264586	**	6.85061	2.07596	69.2893	2.31108e-08	***	18.3537	0.222364	57.671	1.59453e-08	***	44.9619	0.564231
Lennox	High CO2, higher temperature settings and chronic O3 addition	CT.O3	2.6203	0.0131224	38.6889	1.59683e-08	***	45.2918	0.0485544	0.469095	0.00233433	**	3.62833	0.360656	53.4209	1.31108e-07	***	585.409	163.258	1.49795	0.997545	NS	165.016	51.0095	50.8486	1.60743e-07	***	7.79855	1.54184	22.6418	0.0192215	*	599.004	132.202	22.5363	0.000249745	***	5.96404	1.04653	47.3809	2.66777e-06	***	16.7668	0.0366701	44.0384	1.59453e-08	***	36.9927	0.15484
Lennox	Ambient CO2, higher temperature and episodic O3 addition	T.EpO3	2.50345	0.0214315	32.5044	1.6422e-08	***	44.8256	0.0410065	-0.564952	0.000330009	NS	3.45144	0.689296	45.9412	1.1674e-06	***	573.35	82.9956	-0.592926	0.999994	NS	165.342	63.3938	51.1475	1.48064e-07	***	8.02566	1.4338	26.2134	0.00597493	**	598.505	156.132	22.4341	0.000263252	***	5.66821	1.37791	40.0704	2.6805e-05	***	15.6407	0.0622433	34.3639	1.59465e-08	***	34.5814	0.151741
	t-test, paired, 2 tailed, Lantvete vs KWS Bittern		0.0134824					0.412142					0.000783998					0.000539347					0.000410439					0.00115898					0.00028776					0.0360967					0.0433718					0.0479976
	t-test, paired, 2 tailed, Lantvete vs Lennox		0.0173532					0.0277433					0.0229382					0.131042					0.00296048					0.0368973					0.000140297					0.0965089					0.0319665					0.158798
NS=Non-significant, *p<0.05, **p<0.01, ***<0.001, One-way ANOVA with Welch F tests, Dunnett's test with treatment A as control, test if > to control.
N, C, Protein (g/100g dry weight); Gluten (% of protein content); Fe, K, Mg, Mn, P and Zn (mg/100g dry weight)
WL treatment compared with its corresponding non-WL
WL treatment compared with control A
[truncated: 3 more columns]
